# Supplementary material for: Psychosocial Interventions for Women with a BRCA1 or BRCA2 Mutation: A Scoping Review
Source: Cancers (Basel). 2021 Mar 24;13(7):1486. doi: 10.3390/cancers13071486 (PMC8037801; doi:10.3390/cancers13071486)
Supplement: Supplementary file 1 [file cancers-13-01486-s001.zip]

Archive with 5 entries (4 files):
- Supplemetal B.docx
- __MACOSX/
- __MACOSX/._Supplemetal B.docx
- Supplemental A.docx
- __MACOSX/._Supplemental A.docx
